# Supplementary material for: Modified anterior approach preserving Retzius space versus standard anterior approach robot-assisted radical prostatectomy: A matched-pair analysis
Source: Front Oncol. 2023 Feb 2;13:1108202. doi: 10.3389/fonc.2023.1108202 (PMC9932684; doi:10.3389/fonc.2023.1108202)
Supplement: Supplementary file 2 [file DataSheet_2.xlsx]

## Sheet: Sheet1
No.	Surgical method	Admission ID	Age (years)	BMI (kg/m2)	preoperative tPSA（ng/mL）	Biopsy Gleason score	D’Amico risk	prostate volume（cc ）	Clinical T stage	Preoperative SHIM	Pelvic CT/MRI	Whole Body Bone Scan Imaging	History of previous prostate surgery	ADT	operative time (mins)	estimated blood loss ( ml)	Transfusion	length of stay (days )	catheter removal (days )	Complications Clavien-Dindo grade	Pathological Gleason score	Pathologic stage	Pathological type	ePLND(left； right)	Number of positives (left + right)	PSM	Urinary continence	SHIM score at postoperative 3 months	SHIM score at postoperative 6 months	Recovery time of sexual function (days )	tPSA 1 week after surgery（ng/mL）	tPSA 3 months after surgery（ng/mL）	tPSA 6 months after surgery（ng/mL）	BCR
1	1	H0094845	66	22.4941	8.56	3+4	Intermediate	19.5718	t2	18	No exocapsular invasion was observed	no	no	no	135	100	no	4	7	no	4+4	t3	Adenocarcinoma	Not done	NA	negative	24 hours	8	10	300	2.35	0.01	0.01	no
2	1	D01266017	72	25	6.19	4+4	High	28.8288	t2	<17	No exocapsular invasion was observed	no	no	no	160	150	no	8	7	no	4+4	t2	Adenocarcinoma	8；6	0；0	negative	2 weeks	NA	NA	NA	3.38	0.15	0.01	no
3	1	D01266828	73	24.1633	16.68	4+4	High	23.5872	t2	<17	No exocapsular invasion was observed	no	no	no	220	150	no	4	8	no	3+4	t2	Adenocarcinoma	7；5	0；0	negative	24 hours	NA	NA	NA	2.11	0.05	NA	no
4	1	D01274994	73	29.3125	17.3	4+4	High	20.8754	t3	<17	Invading seminal vesicle glands	no	no	no	160	100	no	7	7	no	4+3	t3	Adenocarcinoma	8；6	0；0	negative	24 hours	NA	NA	NA	2.1	0.35	0.02	no
5	1	D01279412	54	22.8395	6.23	3+4	Intermediate	24.0926	t2	22	No exocapsular invasion was observed	no	no	no	210	100	no	6	7	no	3+4	t2	Adenocarcinoma	Not done	NA	negative	24 hours	19	20	90	2.55	0.05	0.01	no
6	1	D01275364	69	24.2215	6	3+3	Intermediate	26.9568	t2	<17	NA	no	no	no	130	100	no	6	7	no	3+4	t2	Adenocarcinoma	Not done	NA	negative	24 hours	NA	NA	NA	2.15	NA	0.01	no
7	1	D01246241	62	25.7812	6.2	3+3	Low	8.80308	t1	21	NA	NA	no	no	205	150	no	5	7	Urinary tract infection	3+3	t2	Adenocarcinoma	Not done	NA	negative	2 weeks	18	20	90	1.88	0.12	NA	no
8	1	D01295364	67	26.6728	6.18	3+3	Low	55.4299	t2	18	No exocapsular invasion was observed	no	no	no	200	100	no	4	7	Vesico-urethral anastomosis leaking urine	3+4	t2	Adenocarcinoma	Not done	NA	negative	1 month	11	12	210	1.56	0.08	0.01	no
9	1	D01092443	73	27.6752	12.59	4+3	Intermediate	34.749	t2	<17	No exocapsular invasion was observed	no	no	no	225	200	no	10	9	no	4+3	t3	Adenocarcinoma	8；7	0；0	negative	2 weeks	NA	NA	NA	1.78	0.02	0.02	no
10	1	D01299003	76	19.2277	24.2	4+4	High	21.8317	t3	<17	Invading seminal vesicle glands	no	no	no	175	150	no	7	7	no	4+4	t3	Adenocarcinoma	10；8	0；0	Positive (apex, bottom)	24 hours	NA	NA	NA	1.58	0.06	0.03	no
11	1	D01302189	67	25.202	13	3+3	Intermediate	25.74	t2	18	No exocapsular invasion was observed	no	no	no	180	150	no	8	7	no	3+4	t2	Adenocarcinoma	Not done	NA	negative	24 hours	13	17	240	3.26	0.03	0.02	no
12	1	H0108835	69	28.7232	9.81	3+4	High	46.1183	t3	<17	Invading seminal vesicle glands	no	no	no	230	100	no	5	7	no	4+4	t3	Adenocarcinoma	11；10	0；0	Positive (apex)	1 month	NA	NA	NA	1.77	0.04	NA	no
13	1	H0095547	72	21.7181	7.33	3+4	Intermediate	20.3112	t2	<17	No exocapsular invasion was observed	no	no	no	255	200	yes	6	7	Blood transfusion	3+4	t2	Adenocarcinoma	Not done	NA	negative	24 hours	NA	NA	NA	2.33	0.05	0.02	no
14	1	H0129948	79	22.3133	8.5	4+3	Intermediate	32.487	t2	<17	No exocapsular invasion was observed	no	no	no	180	100	no	4	7	no	4+3	t2	Adenocarcinoma	Not done	NA	negative	2 weeks	NA	NA	NA	1.45	0.07	0.01	no
15	1	H0133083	67	18.4013	14.99	3+3	Intermediate	24.3277	t2	17	No exocapsular invasion was observed	no	no	no	215	100	no	5	7	no	3+4	t3	Adenocarcinoma	8；10	0；0	negative	24 hours	13	15	210	4.22	NA	0.02	no
16	1	H0139373	62	23.8751	6.4	3+3	Low	34.944	t1	21	NA	NA	no	no	120	100	no	5	7	no	4+3	t2	Adenocarcinoma	Not done	NA	negative	2 weeks	18	19	90	1.25	0.08	NA	no
17	1	H0143494	67	28.7008	7.09	4+3	Intermediate	22.6304	t2	18	No exocapsular invasion was observed	no	no	no	215	150	no	7	7	no	4+3	t2	Adenocarcinoma	Not done	NA	negative	24 hours	14	16	240	1.1	0.1	0.03	no
18	1	H0147675	68	26.0375	11.31	4+4	High	39.6864	t2	19	No exocapsular invasion was observed	no	no	no	180	150	no	6	7	no	4+3	t3	Adenocarcinoma	8；12	0；0	negative	2 weeks	14	16	270	NA	0.01	0.04	no
19	1	H0157282	57	26.4236	6.15	4+3	Intermediate	35.776	t2	22	No exocapsular invasion was observed	no	no	no	140	150	no	6	7	no	4+3	t3	Adenocarcinoma	9；6	0；0	negative	2 weeks	17	20	60	1.75	0.45	0.01	no
20	1	H0160951	71	21.7193	13.22	3+4	Intermediate	49.3709	t2	<17	NA	no	no	no	145	100	no	6	7	no	3+4	t2	Adenocarcinoma	Not done	NA	negative	1 month	NA	NA	NA	1.68	0.01	NA	no
21	1	H0167621	68	23.3887	12.18	3+4	Intermediate	21.762	t2	17	No exocapsular invasion was observed	no	no	no	140	300	no	4	8	no	3+4	t2	Adenocarcinoma	Not done	NA	negative	24 hours	13	15	240	2.36	NA	0.1	no
22	1	H0145063	62	24.6548	13.85	4+3	High	17.836	t2	19	No exocapsular invasion was observed	no	no	no	170	100	no	7	7	no	4+3	t2	Adenocarcinoma	6、7	0；0	negative	24 hours	11	17	120	NA	0.01	0.05	no
23	1	H0209659	65	20.5151	7.91	3+3	Low	52.624	t2	18	NA	no	no	no	150	100	no	7	7	Urinary stricture	3+4	t2	Adenocarcinoma	Not done	NA	negative	1 month	11	15	165	1.85	0.12	0.01	no
24	1	H0217789	69	27.7967	8.5	3+3	Low	18.5328	t1	17	No exocapsular invasion was observed	NA	no	no	225	200	no	6	7	no	3+3	t2	Adenocarcinoma	Not done	NA	negative	24 hours	9	11	360	1.6	0.06	0.01	no
25	1	H0209019	57	23.6614	10.67	3+4	Intermediate	15.4752	t2	22	No exocapsular invasion was observed	no	no	no	140	200	no	5	7	no	3+4	t2	Adenocarcinoma	7；6	0；0	negative	24 hours	17	20	75	1.85	0.07	0.02	no
26	1	H0217427	66	24.4473	21.83	4+4	High	35.5914	t2	21	No exocapsular invasion was observed	no	no	no	165	150	no	7	7	no	4+4	t2	Adenocarcinoma	9；11	0；0	Positive (apex)	1 month	13	16	240	2.9	NA	0.01	no
27	1	H0219305	62	25.4694	13.73	3+4	Intermediate	31.2	t2	19	No exocapsular invasion was observed	no	no	no	180	300	no	4	7	no	3+4	t2	Adenocarcinoma	Not done	NA	negative	2 weeks	11	17	150	1.2	0.15	NA	no
28	1	H0220781	59	28.125	16.7	4+3	High	43.68	t2	23	No exocapsular invasion was observed	no	no	no	120	140	no	6	7	no	4+4	t2	Adenocarcinoma	7；8	0；0	negative	3 months	16	19	150	1.5	0.02	0.01	no
29	1	H0223243	76	21.3578	15.2	4+3	Intermediate	49.92	t2	<17	No exocapsular invasion was observed	no	no	no	150	200	no	7	7	no	4+4	t3	Adenocarcinoma	6；9	0；1	Positive (apex)	2 weeks	NA	NA	NA	2.1	0.05	0.01	yes
30	1	H0224940	72	24.9199	14.34	3+4	High	30.7008	t2	<17	No exocapsular invasion was observed	no	no	no	130	300	no	4	7	no	3+4	t2	Adenocarcinoma	9；6	0；0	negative	24 hours	NA	NA	NA	2.65	NA	0.01	no
31	1	H0232478	68	27.1809	22.68	3+4	High	32.0112	t3	<17	Invading seminal vesicle glands	no	no	no	180	150	no	8	7	no	4+4	t3	Adenocarcinoma	8；6	0；0	negative	3 months	NA	NA	NA	2.78	0.01	NA	no
32	1	H0247247	59	22.251	8.2	3+3	Low	24.024	t1	22	No exocapsular invasion was observed	NA	no	no	140	100	no	4	7	no	3+3	t2	Adenocarcinoma	Not done	NA	negative	2 weeks	15	18	165	4.1	0.08	0.01	no
33	1	H0253105	72	29.0772	14.81	3+4	High	21.1494	t2	<17	No exocapsular invasion was observed	no	no	no	180	100	no	6	9	no	3+4	t2	Adenocarcinoma	7；9	0；0	negative	24 hours	NA	NA	NA	3.2	0.06	0.01	no
34	1	H0250209	59	22.2753	8	3+3	Low	38.0567	t1	23	NA	NA	no	no	150	300	no	5	7	no	3+4	t2	Adenocarcinoma	Not done	NA	negative	24 hours	15	19	165	1.55	NA	0.01	no
35	1	H0077032	64	26.9713	7.4	4+3	Intermediate	22.932	t2	21	No exocapsular invasion was observed	no	no	no	210	150	no	7	7	no	4+3	t2	Adenocarcinoma	Not done	NA	negative	2 weeks	11	17	130	1.35	0.05	NA	no
36	1	H0779273	74	21.2638	18.8	3+4	Intermediate	18.024	t2	<17	No exocapsular invasion was observed	no	no	yes( 3 months )	200	200	no	5	7	no	NA	t2	Adenocarcinoma	Not done	NA	negative	1 month	NA	NA	NA	<0.01	NA	<0.01	no
37	1	H0785257	63	27.9336	11.2	4+4	High	17.1459	t2	21	No exocapsular invasion was observed	no	no	yes( 3 months )	215	150	no	6	7	no	NA	t2	Adenocarcinoma	Not done	NA	negative	3 months	11	15	NA	<0.01	<0.01	NA	no
38	1	H0786098	75	24.3278	9.56	3+3	Low	13.0753	t1	<17	No exocapsular invasion was observed	NA	yes	no	180	200	no	7	7	no	3+3	t2	Adenocarcinoma	Not done	NA	negative	2 weeks	NA	NA	NA	1.55	NA	0.01	no
39	1	H0768512	59	23.5625	8.5	4+3	Intermediate	14.7859	t1	22	No exocapsular invasion was observed	NA	yes	no	175	150	no	7	7	no	4+3	t2	Adenocarcinoma	5；4	0；0	negative	1 month	14	17	150	1.35	0.05	0.01	no
40	2	D01116525	72	20.3125	7.43	3+3	Low	38.272	t2	<17	No exocapsular invasion was observed	no	no	no	165	200	no	9	9	no	3+3	t2	Adenocarcinoma	Not done	NA	negative	1 month	NA	NA	NA	NA	0.05	0.01	no
41	2	D01254755	62	25.7117	23.77	4+4	High	47.3616	t3	21	Invading seminal vesicle glands	no	no	no	135	150	no	5	9	no	4+4	t3	Adenocarcinoma	9；8	0；0	negative	3 months	11	16	210	1.65	0.08	NA	no
42	2	D01252659	64	23.2254	15.37	4+4	High	25.7275	t2	18	No exocapsular invasion was observed	no	no	no	140	200	no	9	9	no	4+3	t2	Adenocarcinoma	7；9	0；0	negative	2 weeks	9	11	300	1.86	0.08	0.01	no
43	2	D01247204	66	28.2899	13.62	3+4	Intermediate	28.656	t2	17	No exocapsular invasion was observed	no	no	no	180	100	no	5	12	Blood transfusion	4+3	t2	Adenocarcinoma	Not done	NA	negative	9 months	8	11	300	2.37	NA	0.01	no
44	2	D01245452	73	24.4646	22.9	4+4	High	32.032	t2	<17	No exocapsular invasion was observed	no	no	no	165	150	no	6	9	Urinary stricture	4+4	t3	Adenocarcinoma	6；6	0；0	negative	1 month	NA	NA	NA	1.25	0.12	0.15	no
45	2	D01240497	67	23.6652	7.57	4+3	Intermediate	22.9589	t2	18	No exocapsular invasion was observed	no	no	no	160	100	no	8	9	no	3+4	t2	Adenocarcinoma	Not done	NA	negative	3 months	9	10	330	4.35	NA	0.01	no
46	2	D01240188	72	25.1559	20	4+4	High	29.2256	t2	<17	No exocapsular invasion was observed	no	no	no	225	250	no	5	9	no	4+4	t2	Adenocarcinoma	7；5	0；0	negative	2 weeks	NA	NA	NA	1.1	0.25	0.02	no
47	2	D01237656	76	21.2585	10	3+3	Low	37.4026	t1	<17	NA	no	no	no	165	300	yes	7	9	Lymphatic leak	3+3	t2	Adenocarcinoma	Not done	NA	negative	1 month	NA	NA	NA	3.2	0.01	0.03	no
48	2	D01234869	61	23.6652	5.1	3+4	Intermediate	19.7964	t2	21	No exocapsular invasion was observed	no	no	no	200	200	no	9	9	no	4+3	t2	Adenocarcinoma	Not done	NA	Positive (body )	2 weeks	11	16	240	2.25	0.08	0.02	no
49	2	D01231492	57	18.3594	8.4	3+3	Low	21.996	t2	23	NA	no	no	no	165	100	no	5	9	Urinary tract infection	3+4	t2	Adenocarcinoma	Not done	NA	negative	2 weeks	17	19	60	3.25	0.06	NA	no
50	2	D01220341	61	23.4375	18.23	4+3	High	32.4667	t2	22	No exocapsular invasion was observed	no	no	no	140	100	no	6	9	Cerebral artery stenosis and occluded cerebral infarction	4+4	t3	Adenocarcinoma	4；7	0；0	Positive (bottom)	1 month	10	16	240	1.5	0.01	0.05	yes
51	2	D01221823	62	22.4059	23.69	4+4	High	45.4272	t2	22	No exocapsular invasion was observed	no	no	no	250	200	no	6	9	no	4+4	t3	Adenocarcinoma	11；6	0；0	negative	3 months	9	15	270	1.75	0.35	0.01	no
52	2	D01223172	64	23.634	5.06	3+3	Low	44.5536	t1	21	NA	NA	no	no	150	100	no	8	9	no	3+3	t2	Adenocarcinoma	Not done	NA	negative	1 month	9	11	300	2.1	NA	0.01	no
53	2	D01212567	65	23.7253	12	4+3	Intermediate	24.1332	t2	19	No exocapsular invasion was observed	no	no	no	165	200	no	9	9	no	4+3	t2	Adenocarcinoma	11；9	0；0	negative	2 weeks	7	9	360	2.25	0.02	NA	no
54	2	D01207873	51	25.7812	15.27	4+4	High	22.5139	t2	23	No exocapsular invasion was observed	no	no	no	160	100	no	7	9	Blood transfusion	4+4	t2	Adenocarcinoma	6；7	0；0	negative	2 weeks	17	19	90	1.45	0.01	0.01	no
55	2	D01183438	65	19.0311	9.63	3+3	Low	45.2525	t1	21	NA	NA	no	no	240	300	no	7	12	no	4+4	t2	Adenocarcinoma	9；6	0；0	negative	3 months	8	11	315	2.15	0.08	0.02	no
56	2	D01181499	71	27.993	5.6	4+3	Intermediate	34.8816	t2	<17	No exocapsular invasion was observed	no	no	no	150	200	no	4	9	no	4+5	t2	Adenocarcinoma	7；6	0；0	negative	3 months	NA	NA	NA	1.1	0.01	NA	yes
57	2	D01182581	63	23.8751	5.28	4+3	Intermediate	11.6002	t2	18	No exocapsular invasion was observed	no	no	no	240	250	no	6	9	no	4+5	t2	Adenocarcinoma	4；6	0；0	negative	3 months	11	16	255	2.65	0.06	0.02	no
58	2	D01178260	60	24.6548	16.28	4+4	High	24.4702	t2	20	No exocapsular invasion was observed	no	no	no	140	250	no	5	9	no	4+3	t2	Adenocarcinoma	5；6	0；0	negative	6 months	15	18	180	NA	0.06	0.01	no
59	2	D01176914	58	22.3863	11.9	4+4	High	42.1933	t2	22	No exocapsular invasion was observed	no	no	no	160	100	no	7	9	no	4+4	t2	Adenocarcinoma	7；6	0；0	negative	3 months	16	19	165	3.75	0.05	0.01	no
60	2	D01172752	74	26.8923	8.18	3+3	Intermediate	33.0158	t2	<17	No exocapsular invasion was observed	no	no	no	185	200	no	10	9	no	4+3	t2	Adenocarcinoma	Not done	NA	negative	24 hours	NA	NA	NA	1.95	0.02	0.01	no
61	2	D01168604	75	29.6713	10	3+3	Low	50.544	t2	<17	NA	no	no	no	160	200	no	9	9	no	3+3	t2	Adenocarcinoma	Not done	NA	negative	9 months	NA	NA	NA	3.25	0.06	NA	no
62	2	D01168165	70	24.6914	12	3+4	Intermediate	22.65	t2	<17	No exocapsular invasion was observed	no	no	no	160	200	no	8	9	no	3+4	t2	Adenocarcinoma	Not done	NA	negative	6 months	NA	NA	NA	2.35	0.08	0.01	no
63	2	D01149415	69	25.9713	12.46	3+4	Intermediate	31.428	t2	<17	No exocapsular invasion was observed	no	no	no	130	200	no	7	9	no	3+3	t2	Adenocarcinoma	Not done	NA	negative	9 months	NA	NA	NA	2.5	0.01	NA	no
64	2	D01142699	58	28.2284	16.89	3+4	Intermediate	47.2181	t2	23	No exocapsular invasion was observed	no	no	no	170	200	yes	6	9	Blood transfusion	3+4	t2	Adenocarcinoma	Not done	NA	negative	6 months	16	19	150	2.15	NA	0.01	no
65	2	D01120479	70	23.03	7	3+4	Intermediate	26.3952	t2	<17	No exocapsular invasion was observed	no	no	no	130	150	no	5	9	no	4+3	t2	Adenocarcinoma	Not done	NA	negative	24 hours	NA	NA	NA	1.9	0.01	0.02	no
66	2	D01111109	72	21.4533	19.6	4+4	High	23.2175	t2	<17	No exocapsular invasion was observed	no	no	no	160	150	no	11	9	no	4+3	t3	Adenocarcinoma	11；7	0；0	negative	1 month	NA	NA	NA	1.85	0.35	0.03	no
67	2	D01109649	70	22.7732	7.89	4+4	High	45.915	t2	<17	No exocapsular invasion was observed	no	no	no	180	200	no	9	12	no	4+4	t2	Adenocarcinoma	9；6	0；0	negative	6 months	NA	NA	NA	2.35	0.02	0.02	no
68	2	D01085392	70	19.8347	14.6	4+3	Intermediate	32.0538	t2	<17	No exocapsular invasion was observed	no	no	no	165	100	no	5	9	no	4+4	t2	Adenocarcinoma	12；10	0；0	negative	6 months	NA	NA	NA	2.4	NA	0.01	no
69	2	D01080546	71	22.6757	17.75	3+4	High	25.2429	t2	<17	No exocapsular invasion was observed	NA	no	no	180	250	no	7	9	no	4+4	t3	Adenocarcinoma	8；10	0；2	Positive (apex)	1 month	NA	NA	NA	2.65	0.08	0.01	no
70	2	D01078136	68	24.974	20.04	4+4	High	34.58	t2	18	No exocapsular invasion was observed	no	no	no	140	100	no	4	9	no	4+3	t2	Adenocarcinoma	6；9	0；0	negative	3 months	8	11	270	2.15	0.06	0.01	no
71	2	D01078743	59	26.6525	23.98	4+4	High	32.76	t2	22	No exocapsular invasion was observed	no	no	no	130	200	no	5	9	no	4+4	t3	Adenocarcinoma	9；7	0；0	negative	1 month	17	19	90	2.35	0.1	NA	no
72	2	D01079381	70	29.0174	4.03	3+4	Intermediate	39.13	t2	<17	No exocapsular invasion was observed	no	no	no	150	200	no	6	9	no	3+4	t2	Adenocarcinoma	Not done	NA	negative	1 month	NA	NA	NA	2.45	NA	0.01	no
73	2	D01066496	64	28.0741	4.4	3+3	Low	24.4644	t1	21	NA	NA	no	no	145	300	yes	9	9	Vesico-urethral anastomosis leaking urine	3+4	t2	Adenocarcinoma	Not done	NA	negative	9 months	11	16	270	2.15	0.05	0.01	no
74	2	D01061966	73	27.7344	4.88	3+3	Low	50.3994	t1	<17	No exocapsular invasion was observed	no	no	no	120	150	no	6	9	no	3+3	t2	Adenocarcinoma	Not done	NA	negative	1 month	NA	NA	NA	1.95	0.02	0.02	no
75	2	D01312169	77	24.5675	23.2	4+4	High	35.39	t2	<17	NA	no	no	no	195	200	no	7	9	no	4+4	t2	Adenocarcinoma	3；4	0；0	negative	1 month	NA	NA	NA	2.15	0.05	0.01	no
76	2	D01309420	73	26.6667	17.95	3+4	Intermediate	75.31	t3	<17	Invading seminal vesicle glands	no	no	no	170	300	no	5	9	Blood transfusion	4+4	t3	Adenocarcinoma	Not done	NA	negative	3 months	NA	NA	NA	2.85	0.05	NA	no
77	2	D01299003	76	17.6309	14.2	4+5	High	21.83	t3	<17	Invading seminal vesicle glands	no	no	no	175	150	no	7	9	no	4+5	t3	Adenocarcinoma	10；6	0；0	negative	3 months	NA	NA	NA	1.88	0.08	0.01	no
78	2	D01286352	71	24.1415	15.73	4+5	High	22.01	t2	18	Multiple lymph node metastases	no	no	yes( 3 months )	205	100	no	7	9	no	NA	t2	Adenocarcinoma	5；7	2；3	Positive (body )	6 months	11	15	NA	<0.01	NA	NA	no
79	2	D01289888	77	24.6094	18.51	3+3	Intermediate	79.78	t2	<17	NA	no	no	no	250	300	no	4	12	no	4+3	t2	Adenocarcinoma	Not done	NA	negative	1 month	NA	NA	NA	1.55	0.12	0.15	no
80	2	D01271765	73	26.6667	25.8	5+4	High	24.55	t2	<17	No exocapsular invasion was observed	no	no	no	210	300	no	7	9	no	5+4	t2	Adenocarcinoma	5；5	0；0	negative	3 months	NA	NA	NA	2.55	NA	<0.01	no
81	2	D01279084	61	25.3906	148	5+5	High	31.94	t3	23	Breaking through the envelope and invading the seminal vesicle gland	3	no	yes( 3 months )	170	200	no	4	9	no	NA	t3	Adenocarcinoma	4；3	0；0	Positive (apex、body )	6 months	15	18	165	<0.01	NA	NA	yes
82	2	D01277808	63	27.6361	25.42	4+5	High	25.19	t3	19	Breaking through the envelope and invading the seminal vesicle gland	no	no	no	190	100	no	6	9	no	4+5	t3	Adenocarcinoma	6；3	0；0	negative	3 months	10	15	240	3.25	<0.01	NA	no
83	2	D01274994	73	20.3125	7.3	3+4	Intermediate	80.88	t3	18	Invading seminal vesicle glands	no	no	no	160	200	no	7	9	no	4+4	t3	Adenocarcinoma	2；2	0；0	negative	2 weeks	10	14	NA	1.25	0.05	<0.01	no
84	2	D01266017	72	25	76.19	4+4	High	18.83	t2	<17	No exocapsular invasion was observed	no	yes	no	165	100	no	8	9	no	5+4	t3	Adenocarcinoma	3；1	0；0	negative	3 months	NA	NA	NA	2.15	0.06	NA	no
85	2	D01233071	63	23.1481	10.17	4+3	Intermediate	79.66	t3	18	Invading seminal vesicle glands	no	no	yes( 6 months )	210	50	no	12	9	no	NA	t3	Adenocarcinoma	4；5	0；0	negative	1 month	12	15	270	<0.01	NA	<0.01	no
86	2	D01266828	73	24.1633	16.68	4+5	High	23.59	t2	<17	No exocapsular invasion was observed	no	no	no	240	150	no	9	9	no	4+5	t2	Adenocarcinoma	8；7	0；0	negative	3 months	NA	NA	NA	2.75	0.35	0.01	no
87	2	D01263296	67	23.4586	31.48	5+4	High	19.35	t3	19	Invading seminal vesicle glands	no	no	no	160	200	no	10	12	no	5+4	t3	Adenocarcinoma	2；3	0；0	negative	3 months	10	16	240	2.15	NA	<0.01	no
88	2	D01243422	78	22.9854	40	5+5	High	17.98	t3	<17	Invading seminal vesicle glands	no	yes	no	205	500	yes	8	9	Postoperative lung infection	5+5	t3	Adenocarcinoma	7；7	0；0	negative	6 months	NA	NA	NA	3.25	0.02	NA	no
89	2	D01211623	72	25.4694	28	5+5	High	20.01	t3	<17	Invading seminal vesicle glands	no	no	yes( 3 months )	140	300	no	5	9	no	NA	t3	Adenocarcinoma	Not done	NA	negative	3 months	NA	NA	NA	<0.01	NA	<0.01	no
90	2	D01259549	69	25.6489	20	4+5	High	28.64	t3	17	No exocapsular invasion was observed	no	no	no	195	200	no	5	9	no	4+5	t3	Adenocarcinoma	2；1	NA	negative	3 months	9	14	NA	2.75	0.08	0.02	no
91	2	D01254755	82	25.7117	33.77	4+4	High	27.36	t3	<17	Invading seminal vesicle glands	no	no	no	235	50	no	5	9	no	5+4	t3	Adenocarcinoma	2；3	0；0	negative	3 months	NA	NA	NA	2.1	0.01	NA	no
92	2	D01254933	63	27.9922	19.59	4+3	Intermediate	90.96	t2	19	No exocapsular invasion was observed	NA	no	no	160	100	no	7	9	no	4+3	t2	Adenocarcinoma	Not done	NA	negative	1 month	10	15	300	2.55	0.05	0.02	no
93	2	D01203112	75	25.3906	72.9	5+4	High	42.04	t3	<17	Invading seminal vesicle glands	1	no	yes( 3 months )	185	300	no	8	9	no	NA	t3	Adenocarcinoma	3；7	0；0	negative	3 months	NA	NA	NA	<0.01	NA	<0.01	no
94	2	D01252659	64	23.2254	15.37	4+3	Intermediate	95.73	t2	19	No exocapsular invasion was observed	no	no	no	140	200	no	6	9	no	4+3	t2	Adenocarcinoma	Not done	NA	negative	1 month	12	16	270	1.65	0.05	<0.01	no
95	2	D01245452	73	24.4646	22.9	4+4	High	26.43	t2	<17	No exocapsular invasion was observed	no	no	no	195	150	no	6	9	Urethral stricture	4+4	t2	Adenocarcinoma	6；6	0；0	negative	2 weeks	NA	NA	NA	2.85	0.02	0.01	no
96	2	D01240188	72	25.1559	20	4+4	High	29.23	t2	<17	No exocapsular invasion was observed	no	no	no	225	350	no	5	9	no	4+4	t2	Adenocarcinoma	1；2	0；0	negative	1 month	NA	NA	NA	2.05	0.06	NA	no
97	2	D01213458	67	26.3465	79.2	4+4	High	39.16	t3	18	No exocapsular invasion was observed	1	no	yes( 3 months )	210	100	no	9	9	no	NA	t3	Adenocarcinoma	4；5	0；0	negative	3 months	13	15	NA	<0.01	NA	<0.01	no
98	2	D01220341	81	23.4375	28.23	4+5	High	32.47	t2	<17	No exocapsular invasion was observed	no	no	no	140	100	no	4	9	no	4+5	t2	Adenocarcinoma	4；2	0；0	negative	6 months	NA	NA	NA	2.35	0.01	NA	no
99	2	D01202274	75	23.0469	46.4	4+4	High	40.87	t2	<17	No exocapsular invasion was observed	no	no	no	200	500	yes	5	12	bloating	5+4	t3	Adenocarcinoma	4；6	0；0	negative	6 months	NA	NA	NA	1.15	NA	0.01	no
100	2	D01218269	51	23.3887	28.53	4+4	High	87.24	t3	24	Invading seminal vesicle glands	no	no	no	145	100	no	5	9	no	4+4	t3	Adenocarcinoma	5；6	0；0	negative	2 weeks	15	18	120	1.7	<0.01	NA	no
101	2	D01198746	65	23.8367	100	5+5	High	32.1	t3	19	No exocapsular invasion was observed	3	no	yes( 3 months )	140	100	no	8	9	no	NA	t3	Adenocarcinoma	4；5	0；1	Positive (Apex, base)	1 month	13	16	210	<0.01	NA	<0.01	no
102	2	D01221823	82	22.4059	8.69	4+3	Intermediate	65.43	t2	<17	No exocapsular invasion was observed	no	no	no	150	200	no	5	9	no	4+3	t2	Adenocarcinoma	Not done	NA	negative	3 months	NA	NA	NA	2.4	0.02	0.02	no
103	2	D01215496	77	18.7305	20	4+5	High	37.59	t2	<17	No exocapsular invasion was observed	no	no	no	140	200	no	8	9	no	4+5	t3	Adenocarcinoma	7；9	0；0	negative	6 months	NA	NA	NA	1.45	NA	0.01	no
104	2	D01208225	77	19.433	19.1	4+4	High	45.01	t2	<17	No exocapsular invasion was observed	no	no	no	230	300	no	8	9	no	4+4	t2	Adenocarcinoma	3；3	0；0	negative	1 month	NA	NA	NA	2.35	0.06	<0.01	no
105	2	D01207873	61	25.7812	5.27	3+3	Intermediate	82.51	t2	18	No exocapsular invasion was observed	no	no	no	160	300	no	7	9	no	3+3	t2	Adenocarcinoma	Not done	NA	negative	3 months	10	15	NA	1.15	0.06	0.01	no
106	2	D01189516	66	19.7232	191	4+5	High	45.83	t3	18	Invading seminal vesicle glands	3	no	yes( 6 months )	200	150	no	8	9	no	NA	t3	Adenocarcinoma	4；3	0；0	negative	6 months	12	16	NA	<0.01	<0.01	NA	no
107	2	D01183573	70	24.6548	24.5	4+4	High	33.13	t3	<17	Invading seminal vesicle glands	no	no	no	230	200	no	6	12	no	4+4	t3	Adenocarcinoma	7；3	0；0	negative	1 month	NA	NA	NA	1.45	NA	0.01	no
108	2	D01181499	71	27.993	15.6	5+5	High	34.88	t3	<17	No exocapsular invasion was observed	no	no	no	200	150	no	5	9	no	5+5	t3	Adenocarcinoma	4；6	0；0	Positive (Apex, base)	9 months	NA	NA	NA	2.15	0.05	0.01	yes
109	2	D01178260	60	24.6548	26.28	5+4	High	24.47	t2	20	No exocapsular invasion was observed	no	no	no	160	60	no	5	9	no	5+4	t3	Adenocarcinoma	4；6	0；0	negative	6 months	15	18	180	1.95	0.02	0.02	no
110	2	D01176914	78	22.3863	7.9	3+4	Intermediate	62.19	t2	<17	No exocapsular invasion was observed	no	no	no	200	100	no	7	9	no	3+4	t2	Adenocarcinoma	Not done	NA	negative	2 weeks	NA	NA	NA	2.4	NA	<0.01	no
111	2	D01133627	65	23.6614	18.7	5+4	High	29.16	t3	19	Invading seminal vesicle glands	no	no	no	220	200	no	7	9	no	5+4	t3	Adenocarcinoma	2；5	0；0	negative	3 months	13	16	300	1.65	0.06	0.01	no
112	2	D01136811	50	24.7676	28.2	5+5	High	38.14	t4	24	Invasion of the bladder neck	no	no	no	215	200	no	6	9	no	5+5	t3	Adenocarcinoma	3；7	0；3	Positive ( base)	6 months	15	18	150	2.15	0.05	0.02	no
113	2	D01115288	67	23.8751	16.6	5+4	High	25.48	t3	<17	No exocapsular invasion was observed	no	yes	no	210	100	no	6	9	no	5+4	t3	Adenocarcinoma	2；3	0；0	negative	3 months	NA	NA	NA	2.35	0.1	<0.01	no
114	2	D01215378	79	24.7475	17.51	4+4	High	26.59	t2	<17	No exocapsular invasion was observed	no	no	no	140	500	yes	9	14	Blood transfusion	5+4	t3	Adenocarcinoma	4；6	0；0	negative	3 months	NA	NA	NA	3.45	NA	0.01	no
115	2	D01083041	64	24.6097	17.88	5+4	High	27.19	t2	20	No exocapsular invasion was observed	no	no	no	220	100	no	6	9	no	5+4	t2	Adenocarcinoma	5；5	0；0	negative	3 months	13	16	240	1.15	0.05	0.01	no
116	2	D01105423	81	21.9363	16.6	5+4	High	34.4	t3	<17	No exocapsular invasion was observed	no	no	yes( 3 months )	180	200	no	4	9	no	NA	t3	Adenocarcinoma	6；8	0；0	negative	1 month	NA	NA	NA	<0.01	NA	<0.01	no
Note: 1.NA: Data is lost or unavailable. 2. Surgical methods: "1" represents MA-RARP, and "2" represents SA-RARP; 3. Patients No. "1-35" (green) were enrolled patients in the MA-RARP group; 4. Patients No. "36, 37" (red) were excluded from the MA-RARP group due to preoperative endocrine therapy, while patients No. 38, 39" (red) were excluded from the MA-RARP group due to their previous history of…
